# Supplementary material for: Non-invasive detection of Orthohalarachne attenuata (Banks, 1910) and Orthohalarachne diminuata (Doetschman, 1944) (Acari: Halarachnidae) in free-ranging synanthropic South American sea lions Otaria flavescens (Shaw, 1800)
Source: Int J Parasitol Parasites Wildl. 2023 Jun 3;21:192–200. doi: 10.1016/j.ijppaw.2023.06.001 (PMC10422118; doi:10.1016/j.ijppaw.2023.06.001)
Supplement: Table S1 — Uncorrected pairwise 16S rRNA gene sequences of Or. attenuata and Or. diminuata. [file mmc2.xls]

## Sheet: MatrixOutput
Additional file 2: Table S1. Uncorrected pairwise 16S rRNA gene sequences of Or. attenuata and Or. diminuata.
		1	2	3	4	5	6	7	8	9	10	11	12	13	14	15	16	17	18
1	OQ376656.1 Or. attenuata (OC2)	-
2	OQ376657.1 Or. attenuata (OC3)	0	-
3	MZ435793.1 Or. attenuata (USA)	0.0326087	0.0326087	-
4	MZ435795.1 Or. attenuata (USA)	0.0326087	0.0326087	0	-
5	MZ736595.1 Or. attenuata (USA)	0.0326087	0.0326087	0	0	-
6	MZ435794.1 Or. attenuata (USA)	0.0326087	0.0326087	0	0	0	-
7	MZ435796.1 Or. attenuata (USA)	0.0326087	0.0326087	0	0	0	0	-
8	MZ435797.1 Or. attenuata (USA)	0.0326087	0.0326087	0.00542005	0.00542005	0.00542005	0.00542005	0.00542005	-
9	MZ435798.1 Or. attenuata (USA)	0.0271739	0.0271739	0.00542005	0.00542005	0.00542005	0.00542005	0.00542005	0.00542005	-
10	OQ376658.1 Or. diminuata (OC1)	0.141304	0.141304	0.133152	0.133152	0.133152	0.133152	0.133152	0.130435	0.133152	-
11	OQ376659.1 Or. diminuata (OC4)	0.141304	0.141304	0.133152	0.133152	0.133152	0.133152	0.133152	0.130435	0.133152	0	-
12	OQ592162.1 Or. diminuata (OC5)	0.141304	0.141304	0.133152	0.133152	0.133152	0.133152	0.133152	0.130435	0.133152	0	0	-
13	OQ376660.1 Or. diminuata (OC6)	0.141304	0.141304	0.133152	0.133152	0.133152	0.133152	0.133152	0.130435	0.133152	0	0	0	-
14	OQ376661.1 Or. diminuata (OC7)	0.141304	0.141304	0.133152	0.133152	0.133152	0.133152	0.133152	0.130435	0.133152	0	0	0	0	-
15	OP087659.1 Or. diminuata (Austria)	0.141304	0.141304	0.133152	0.133152	0.133152	0.133152	0.133152	0.130435	0.133152	0	0	0	0	0	-
16	OP087660.1 Or. diminuata (Austria)	0.141304	0.141304	0.133152	0.133152	0.133152	0.133152	0.133152	0.130435	0.133152	0	0	0	0	0	0	-
17	OP087661.1 Or. diminuata (Austria)	0.141304	0.141304	0.133152	0.133152	0.133152	0.133152	0.133152	0.130435	0.133152	0	0	0	0	0	0	0	-
18	OP087662.1 Or. diminuata (Austria)	0.141304	0.141304	0.133152	0.133152	0.133152	0.133152	0.133152	0.130435	0.133152	0	0	0	0	0	0	0	0	-
